# Supplementary material for: Advances in the Pathophysiology and Management of Cancer Pain: A Scoping Review
Source: Cancers (Basel). 2026 Jan 14;18(2):259. doi: 10.3390/cancers18020259 (PMC12838970; doi:10.3390/cancers18020259)
Supplement: Supplementary file 1 [file cancers-18-00259-s001.zip]

Archive with 1 entries (1 files):
- cancers-4048090-supplementary.pdf
